# Supplementary material for: Repurposing Synthetic Congeners of a Natural Product Aurone Unveils a Lead Antitumor Agent Inhibiting Folded P-Loop Conformation of MET Receptor Tyrosine Kinase
Source: Pharmaceuticals (Basel). 2023 Nov 13;16(11):1597. doi: 10.3390/ph16111597 (PMC10675456; doi:10.3390/ph16111597)
Supplement: Supplementary file 1 [file pharmaceuticals-16-01597-s001.zip]

Archive with 1 entries (1 files):
- pharmaceuticals-2647232-supplementary.pdf
